# Supplementary material for: Fetal age assessment for Holstein cattle
Source: PLoS One. 2018 Nov 19;13(11):e0207682. doi: 10.1371/journal.pone.0207682 (PMC6242369; doi:10.1371/journal.pone.0207682)
Supplement: S1 Dataset — (CSV) [file pone.0207682.s003.csv]

weight_kg	crl_cm	gen_tub	head_width_mm	head_length_mm	right_incisor1	right_incisor2	right_incisor3	right_canine	left_incisor1	left_incisor2	left_incisor3	left_canine	hair_coronary_band_front	hair_coronary_band_rear	dorsal_over_carpus	dorsal_over_tarsus	hair_ear_inside	hair_ear_bottom	hair_eyelid	hair_tail	hair_dorsum	hair_corpus	hair_hornbud	hair_fully	pigment_muzzle	pig_eye	pig_lip	pig_ear	pig_leg	pig_neck	pig_tail	pig_back	pig_fully	tactile_muzzle	tactile_eyebrow	tactile_eyelash	eye_op_close	papillae_tongue	eyelid	hornbud	sex	fur_any	hair_around_tail	descensus.testis
6.45	53.3	N	84.61	144.42	Not present	Not present	Not present	Not present	Not present	Not present	Not present	Not present	Y	Y	Y	N	Y	Y	Y	Y	N	N	Y	N	Y	Y	Y	Y	Y	Y	Y	Y	Y	Visible	Visible	Visible	Closed	Whole tongue	Y	Y	Female	Y	N
35.5	86.8	N	128	239	Erupted	Erupted	Erupted	Not erupted	Erupted	Erupted	Erupted	Not erupted	Y	Y	Y	Y	Y	Y	Y	Y	Y	Y	Y	Y	Y	Y	Y	Y	Y	Y	Y	Y	Y	Visible	Visible	Visible	Open	Whole tongue	Y	Y	Female	Y	Y
10.25	61.8	N	83.79	154	Not present	Not present	Not present	Not present	Not present	Not present	Not present	Not present	Y	Y	Y	N	Y	Y	Y	Y	N	N	Y	N	Y	Y	Y	Y	Y	Y	Y	Y	Y	Visible	Visible	Visible	Open	Whole tongue	Y	Y	Female	Y	N
27.15	89.3	N	121	220.1	Erupted	Erupted	Not erupted	Not present	Erupted	Not erupted	Erupted	Not present	Y	Y	Y	Y	Y	Y	Y	Y	Y	Y	Y	Y	Y	Y	Y	Y	Y	Y	Y	Y	Y	Visible	Visible	Visible	Open	Whole tongue	Y	Y	Male	Y	Y	Y
29.1	83	N	118	215	Erupted	Erupted	Erupted	Not present	Erupted	Erupted	Erupted	Not present	Y	Y	Y	Y	Y	Y	Y	Y	Y	Y	Y	Y	Y	Y	Y	Y	Y	Y	Y	Y	Y	Visible	Visible	Visible	Open	Whole tongue	Y	Y	Male	Y	Y	Y
16.55	75.4	N	100.6	183	Not erupted	Not present	Not present	Not present	Not erupted	Not present	Not present	Not present	Y	Y	Y	Y	Y	Y	Y	Y	Y	Y	Y	Y	Y	Y	Y	Y	Y	Y	Y	Y	Y	Visible	Visible	Visible	Open	Whole tongue	Y	Y	Female	Y	Y
19.05	77.7	N	97	189	Not erupted	Not present	Not present	Not present	Not erupted	Not present	Not present	Not present	Y	Y	N	N	Y	Y	Y	Y	Y	Y	Y	Y	Y	Y	Y	Y	Y	Y	Y	Y	Y	Visible	Visible	Visible	Open	Whole tongue	Y	Y	Female	Y	Y
6.35	55.4	N	74.52	142.19	Not present	Not present	Not present	Not present	Not present	Not present	Not present	Not present	Y	Y	N	N	N	Y	Y	Y	N	N	Y	N	Y	Y	Y	Y	Y	Y	Y	Y	Y	Visible	Visible	Visible	Closed	Whole tongue	Y	Y	Male	Y	N	Y
0.046	10.4	N	24.28	36.8	Not present	Not present	Not present	Not present	Not present	Not present	Not present	Not present	N	N	N	N	N	N	N	N	N	N	N	N	N	N	N	N	N	N	N	N	N	Not visible	Not visible	Not visible	Closed	None	Y	Y	Male	N	N	N
11.15	62.4	N	85.39	153.1	Not present	Not present	Not present	Not present	Not present	Not present	Not present	Not present	Y	Y	Y	N	N	Y	Y	Y	N	N	Y	N	Y	Y	Y	Y	Y	Y	Y	Y	Y	Visible	Visible	Visible	Closed	Whole tongue	Y	Y	Male	Y	N	Y
1.771	35.4	N	62.37	99.84	Not present	Not present	Not present	Not present	Not present	Not present	Not present	Not present	N	N	N	N	N	N	N	N	N	N	N	N	Y	Y	Y	Y	Y	Y	Y	Y	Y	Visible	Visible	Not visible	Closed	Whole tongue	Y	Y	Female	N	N
18.55	77.2	N	105.1	199.1	Erupted	Not erupted	Not erupted	Not present	Erupted	Not erupted	Not erupted	Not present	Y	Y	Y	Y	Y	Y	Y	Y	Y	Y	Y	Y	Y	Y	Y	Y	Y	Y	Y	Y	Y	Visible	Visible	Visible	Open	Whole tongue	Y	Y	Female	Y	Y
4.85	46.1	N	77.28	131.7	Not present	Not present	Not present	Not present	Not present	Not present	Not present	Not present	N	N	N	N	N	Y	N	N	N	N	N	N	Y	Y	Y	Y	Y	Y	Y	Y	Y	Visible	Visible	Visible	Closed	Whole tongue	Y	Y	Female	N	N
1.86	36.3	N	63.05	103.9	Not present	Not present	Not present	Not present	Not present	Not present	Not present	Not present	N	N	N	N	N	N	N	N	N	N	N	N	Y	Y	Y	Y	Y	Y	Y	Y	Y	Visible	Visible	Not visible	Closed	Whole tongue	Y	Y	Female	N	N
6.35	54.8	N	79.96	139.6	Not present	Not present	Not present	Not present	Not present	Not present	Not present	Not present	Y	N	N	N	N	Y	Y	Y	N	N	Y	N	Y	Y	Y	Y	Y	Y	Y	Y	Y	Visible	Visible	Visible	Closed	Whole tongue	Y	Y	Female	Y	N
11.55	60	N	93.01	163.2	Not present	Not present	Not present	Not present	Not present	Not present	Not present	Not present	Y	Y	Y	N	N	Y	Y	Y	N	N	Y	Y	Y	Y	Y	Y	Y	Y	Y	Y	Y	Visible	Visible	Visible	Closed	Whole tongue	Y	Y	Male	Y	N	Y
0.474	22.9	N	43.6	71.3	Not present	Not present	Not present	Not present	Not present	Not present	Not present	Not present	N	N	N	N	N	N	N	N	N	N	N	N	Y	Y	Y	Y	N	N	N	N	N	Hairsack	Hairsack	Not visible	Closed	Large front	Y	Y	Female	N	N
7.45	56.2	N	83.45	144.3	Not present	Not present	Not present	Not present	Not present	Not present	Not present	Not present	N	N	N	N	N	Y	Y	Y	N	N	Y	N	Y	Y	Y	Y	Y	Y	Y	Y	Y	Visible	Visible	Visible	Closed	Whole tongue	Y	Y	Female	Y	N
5.45	52.7	N	80.1	140	Not present	Not present	Not present	Not present	Not present	Not present	Not present	Not present	N	N	N	N	N	Y	N	Y	N	N	N	N	Y	Y	Y	Y	Y	Y	Y	Y	Y	Visible	Visible	Visible	Closed	Whole tongue	Y	Y	Female	Y	N
8.35	56.7	N	82.3	142.7	Not present	Not present	Not present	Not present	Not present	Not present	Not present	Not present	Y	Y	N	N	N	Y	Y	Y	N	N	Y	N	Y	Y	Y	Y	Y	Y	Y	Y	Y	Visible	Visible	Visible	Closed	Whole tongue	Y	Y	Female	Y	N
0.525	23.6	N	45.16	71.75	Not present	Not present	Not present	Not present	Not present	Not present	Not present	Not present	N	N	N	N	N	N	N	N	N	N	N	N	Y	Y	Y	Y	N	N	N	N	N	Hairsack	Hairsack	Not visible	Closed	Whole tongue	Y	Y	Female	N	N
12.45	70.9	N	101	176	Not erupted	Not present	Not present	Not present	Not erupted	Not present	Not present	Not present	Y	Y	Y	Y	Y	Y	Y	Y	N	Y	Y	N	Y	Y	Y	Y	Y	Y	Y	Y	Y	Visible	Visible	Visible	Open	Whole tongue	Y	Y	Female	Y	N
0.853	28.4	N	50.67	79.8	Not present	Not present	Not present	Not present	Not present	Not present	Not present	Not present	N	N	N	N	N	N	N	N	N	N	N	N	Y	Y	Y	Y	N	Y	Y	N	N	Visible	Visible	Not visible	Closed	Large front	Y	Y	Female	N	N
0.152	15.5	N	31.24	45.96	Not present	Not present	Not present	Not present	Not present	Not present	Not present	Not present	N	N	N	N	N	N	N	N	N	N	N	N	Y	N	Y	N	N	N	N	N	N	Hairsack	Hairsack	Not visible	Closed	Furthest back	Y	Y	Male	N	N	N
0.6	26.4	N	50.4	76.03	Not present	Not present	Not present	Not present	Not present	Not present	Not present	Not present	N	N	N	N	N	N	N	N	N	N	N	N	Y	Y	Y	Y	Y	Y	Y	Y	Y	Hairsack	Hairsack	Not visible	Closed	Large front	Y	Y	Female	N	N
1.645	31.2	N	56.81	90.78	Not present	Not present	Not present	Not present	Not present	Not present	Not present	Not present	N	N	N	N	N	N	N	N	N	N	N	N	Y	Y	Y	Y	N	N	N	N	N	Visible	Visible	Not visible	Closed	Whole tongue	Y	Y	Male	N	N	N
7.25	56.8	N	83.28	145.6	Not present	Not present	Not present	Not present	Not present	Not present	Not present	Not present	Y	Y	N	N	N	Y	Y	Y	N	N	Y	N	Y	Y	Y	Y	Y	Y	Y	Y	Y	Visible	Visible	Visible	Closed	Whole tongue	Y	Y	Female	Y	N
0.729	27.2	N	49.15	75.9	Not present	Not present	Not present	Not present	Not present	Not present	Not present	Not present	N	N	N	N	N	N	N	N	N	N	N	N	Y	Y	Y	Y	N	N	N	N	N	Visible	Visible	Not visible	Closed	Large front	Y	Y	Female	N	N
18.35	68.3	N	103	176	Not erupted	Not present	Not present	Not present	Not erupted	Not present	Not present	Not present	Y	Y	Y	N	Y	Y	Y	Y	N	N	Y	N	Y	Y	Y	Y	Y	Y	Y	Y	Y	Visible	Visible	Visible	Open	Whole tongue	Y	Y	Male	Y	N	Y
1.516	33	N	60.11	95.53	Not present	Not present	Not present	Not present	Not present	Not present	Not present	Not present	N	N	N	N	N	N	N	N	N	N	N	N	Y	Y	Y	Y	Y	Y	Y	Y	Y	Visible	Visible	Not visible	Closed	Whole tongue	Y	Y	Male	N	N	Y
3.75	40.9	N	69.31	113.9	Not present	Not present	Not present	Not present	Not present	Not present	Not present	Not present	N	N	N	N	N	N	N	N	N	N	N	N	Y	Y	Y	Y	Y	Y	Y	Y	Y	Visible	Visible	Not visible	Closed	Whole tongue	Y	Y	Male	N	N	Y
1.997	37.4	N	66.2	117	Not present	Not present	Not present	Not present	Not present	Not present	Not present	Not present	N	N	N	N	N	N	N	N	N	N	N	N	Y	Y	Y	Y	N	Y	N	N	N	Visible	Visible	Not visible	Closed	Whole tongue	Y	Y	Female	N	N
1.441	31.6	N	59.98	93.3	Not present	Not present	Not present	Not present	Not present	Not present	Not present	Not present	N	N	N	N	N	N	N	N	N	N	N	N	Y	Y	Y	Y	Y	Y	Y	Y	Y	Visible	Visible	Hairsack	Closed	Whole tongue	Y	Y	Female	N	N
0.066	12	N	25.54	36.98	Not present	Not present	Not present	Not present	Not present	Not present	Not present	Not present	N	N	N	N	N	N	N	N	N	N	N	N	N	N	N	N	N	N	N	N	N	Hairsack	Not visible	Not visible	Closed	Furthest back	Y	Y	Female	N	N
3.05	41.1	N	70.3	107.2	Not present	Not present	Not present	Not present	Not present	Not present	Not present	Not present	N	N	N	N	N	N	N	N	N	N	Y	N	Y	Y	Y	Y	Y	Y	Y	Y	Y	Visible	Visible	Visible	Closed	Whole tongue	Y	Y	Male	Y	N	Y
13.55	68.8	N	102.41	183	Not erupted	Not present	Not present	Not present	Not erupted	Not present	Not present	Not present	Y	Y	Y	Y	Y	Y	Y	Y	N	N	Y	N	Y	Y	Y	Y	Y	Y	Y	Y	Y	Visible	Visible	Visible	Open	Whole tongue	Y	Y	Male	Y	N	Y
7.15	48.9	N	83.37	135.7	Not present	Not present	Not present	Not present	Not present	Not present	Not present	Not present	N	N	N	N	N	Y	Y	Y	N	N	Y	N	Y	Y	Y	Y	Y	Y	Y	Y	Y	Visible	Visible	Visible	Closed	Whole tongue	Y	Y	Male	Y	N	Y
0.92	28.7	N	50.2	81.8	Not present	Not present	Not present	Not present	Not present	Not present	Not present	Not present	N	N	N	N	N	N	N	N	N	N	N	N	Y	Y	Y	Y	N	N	N	N	N	Visible	Visible	Not visible	Closed	Whole tongue	Y	Y	Male	N	N	Y
3.069	40.7	N	71.52	116.6	Not present	Not present	Not present	Not present	Not present	Not present	Not present	Not present	N	N	N	N	N	N	N	N	N	N	Y	N	Y	Y	Y	Y	Y	Y	Y	Y	Y	Visible	Visible	Visible	Closed	Whole tongue	Y	Y	Male	Y	N	Y
0.252	24.3	N	48.45	74.93	Not present	Not present	Not present	Not present	Not present	Not present	Not present	Not present	N	N	N	N	N	N	N	N	N	N	N	N	Y	Y	Y	Y	N	N	N	N	N	Visible	Visible	Not visible	Closed	Whole tongue	Y	Y	Female	N	N
12.65	66	N	93.6	162	Not present	Not present	Not present	Not present	Not present	Not present	Not present	Not present	Y	Y	Y	N	Y	Y	Y	Y	N	N	Y	N	Y	Y	Y	Y	Y	Y	Y	Y	Y	Visible	Visible	Visible	Open	Whole tongue	Y	Y	Female	Y	N
0.06	11.8	Y	24.96	37.86	Not present	Not present	Not present	Not present	Not present	Not present	Not present	Not present	N	N	N	N	N	N	N	N	N	N	N	N	N	N	N	N	N	N	N	N	N	Hairsack	Not visible	Not visible	Closed	Furthest back	Y	Y	Female	N	N
6.55	50.6	N	82.69	141.9	Not present	Not present	Not present	Not present	Not present	Not present	Not present	Not present	N	N	N	N	N	Y	N	Y	N	N	Y	N	Y	Y	Y	Y	Y	Y	Y	Y	Y	Visible	Visible	Visible	Closed	Whole tongue	Y	Y	Female	Y	N
6.95	52	N	84.93	145.38	Not present	Not present	Not present	Not present	Not present	Not present	Not present	Not present	Y	N	N	N	N	Y	Y	Y	N	N	Y	N	Y	Y	Y	Y	Y	Y	Y	Y	Y	Visible	Visible	Visible	Closed	Whole tongue	Y	Y	Female	Y	N
4.35	46	N	74.55	130	Not present	Not present	Not present	Not present	Not present	Not present	Not present	Not present	N	N	N	N	N	Y	N	N	N	N	N	N	Y	Y	Y	Y	Y	Y	Y	Y	Y	Visible	Visible	Visible	Closed	Whole tongue	Y	Y	Female	Y	N
4.25	45.7	N	77.56	127.7	Not present	Not present	Not present	Not present	Not present	Not present	Not present	Not present	N	N	N	N	N	Y	N	N	N	N	Y	N	Y	Y	Y	Y	Y	Y	Y	Y	Y	Visible	Visible	Visible	Closed	Whole tongue	Y	Y	Male	Y	N	Y
3.45	43.4	N	73.7	120	Not present	Not present	Not present	Not present	Not present	Not present	Not present	Not present	N	N	N	N	N	N	N	N	N	N	N	N	Y	Y	Y	Y	Y	Y	Y	Y	Y	Visible	Visible	Visible	Closed	Whole tongue	Y	Y	Male	N	N	Y
0.644	23.5	N	47	74.8	Not present	Not present	Not present	Not present	Not present	Not present	Not present	Not present	N	N	N	N	N	N	N	N	N	N	N	N	Y	Y	Y	Y	N	N	N	N	N	Hairsack	Hairsack	Not visible	Closed	Large front	Y	Y	Male	N	N	Y
1.012	30.3	N	52.99	87.26	Not present	Not present	Not present	Not present	Not present	Not present	Not present	Not present	N	N	N	N	N	N	N	N	N	N	N	N	Y	Y	Y	Y	Y	Y	Y	Y	Y	Hairsack	Hairsack	Not visible	Closed	Large front	Y	Y	Female	N	N
19.75	79.4	N	110	201	Not erupted	Not present	Not present	Not present	Erupted	Not present	Not present	Not present	Y	Y	Y	Y	Y	Y	Y	Y	Y	Y	Y	Y	Y	Y	Y	Y	Y	Y	Y	Y	Y	Visible	Visible	Visible	Open	Whole tongue	Y	Y	Female	Y	Y
0.136	15.2	Y	31.98	42.89	Not present	Not present	Not present	Not present	Not present	Not present	Not present	Not present	N	N	N	N	N	N	N	N	N	N	N	N	N	N	N	N	N	N	N	N	N	Hairsack	Hairsack	Not visible	Closed	Large front	Y	Y	Female	N	N
0.611	24.2	N	46.99	73.03	Not present	Not present	Not present	Not present	Not present	Not present	Not present	Not present	N	N	N	N	N	N	N	N	N	N	N	N	Y	Y	Y	Y	N	N	N	N	N	Hairsack	Hairsack	Not visible	Closed	Whole tongue	Y	Y	Female	N	N
0.215	17.7	Y	36.38	52.54	Not present	Not present	Not present	Not present	Not present	Not present	Not present	Not present	N	N	N	N	N	N	N	N	N	N	N	N	Y	Y	Y	Y	N	N	N	N	N	Hairsack	Hairsack	Not visible	Closed	Large front	Y	Y	Female	N	N
3.45	46	N	75.78	122.86	Not present	Not present	Not present	Not present	Not present	Not present	Not present	Not present	N	N	N	N	N	Y	N	N	N	N	N	N	Y	Y	Y	Y	Y	Y	Y	Y	Y	Visible	Visible	Visible	Closed	Whole tongue	Y	Y	Female	Y	N
0.283	19.4	N	38.1	58.5	Not present	Not present	Not present	Not present	Not present	Not present	Not present	Not present	N	N	N	N	N	N	N	N	N	N	N	N	Y	Y	Y	Y	N	N	N	N	N	Hairsack	Hairsack	Not visible	Closed	Furthest back	Y	Y	Female	N	N
3.85	44.4	N	71	119	Not present	Not present	Not present	Not present	Not present	Not present	Not present	Not present	N	N	N	N	N	N	N	N	N	N	N	N	Y	Y	Y	Y	Y	Y	Y	Y	Y	Visible	Visible	Not visible	Closed	Whole tongue	Y	Y	Female	N	N
1.36	31	N	57.9	93.9	Not present	Not present	Not present	Not present	Not present	Not present	Not present	Not present	N	N	N	N	N	N	N	N	N	N	N	N	Y	Y	Y	Y	Y	Y	Y	Y	Y	Visible	Visible	Hairsack	Closed	Whole tongue	Y	Y	Male	N	N	Y
5.35	47.2	N	78.7	132.6	Not present	Not present	Not present	Not present	Not present	Not present	Not present	Not present	N	N	N	N	N	Y	N	N	N	N	N	N	Y	Y	Y	Y	Y	Y	Y	Y	Y	Visible	Visible	Hairsack	Closed	Whole tongue	Y	Y	Female	Y	N
8.75	57.6	N	90.15	147	Not present	Not present	Not present	Not present	Not present	Not present	Not present	Not present	Y	Y	Y	N	N	Y	Y	Y	N	N	Y	N	Y	Y	Y	Y	Y	Y	Y	Y	Y	Visible	Visible	Visible	Closed	Whole tongue	Y	Y	Female	Y	N
12.45	66.9	N	98.31	175	Not present	Not present	Not present	Not present	Not present	Not present	Not present	Not present	Y	Y	Y	Y	Y	Y	Y	Y	N	N	Y	N	Y	Y	Y	Y	Y	Y	Y	Y	Y	Visible	Visible	Visible	Open	Whole tongue	Y	Y	Male	Y	N	Y
0.039	10	Y	21.03	31.4	Not present	Not present	Not present	Not present	Not present	Not present	Not present	Not present	N	N	N	N	N	N	N	N	N	N	N	N	N	N	N	N	N	N	N	N	N	Hairsack	Not visible	Not visible	Closed	None	Y	Y	Female	N	N
0.38	20.4	N	42.4	63.54	Not present	Not present	Not present	Not present	Not present	Not present	Not present	Not present	N	N	N	N	N	N	N	N	N	N	N	N	Y	Y	Y	Y	N	Y	N	N	N	Hairsack	Hairsack	Not visible	Closed	Large front	Y	Y	Female	N	N
0.764	26.8	N	50.63	77.13	Not present	Not present	Not present	Not present	Not present	Not present	Not present	Not present	N	N	N	N	N	N	N	N	N	N	N	N	Y	Y	Y	Y	Y	Y	Y	Y	Y	Visible	Visible	Not visible	Closed	Large front	Y	Y	Female	N	N
0.373	20.8	N	40.74	58.66	Not present	Not present	Not present	Not present	Not present	Not present	Not present	Not present	N	N	N	N	N	N	N	N	N	N	N	N	Y	N	Y	N	N	N	N	N	N	Hairsack	Hairsack	Not visible	Closed	Large front	Y	Y	Male	N	N	N
0.06	11.3	N	24.58	36.05	Not present	Not present	Not present	Not present	Not present	Not present	Not present	Not present	N	N	N	N	N	N	N	N	N	N	N	N	N	N	N	N	N	N	N	N	N	Hairsack	Not visible	Not visible	Closed	Furthest back	Y	Y	Male	N	N	N
0.041	9.8	Y	22.08	34.34	Not present	Not present	Not present	Not present	Not present	Not present	Not present	Not present	N	N	N	N	N	N	N	N	N	N	N	N	N	N	N	N	N	N	N	N	N	Hairsack	Not visible	Not visible	Closed	Furthest back	Y	Y	Female	N	N
0.069	10.4	Y	25.71	38.1	Not present	Not present	Not present	Not present	Not present	Not present	Not present	Not present	N	N	N	N	N	N	N	N	N	N	N	N	N	N	N	N	N	N	N	N	N	Hairsack	Hairsack	Not visible	Closed	Furthest back	Y	Y	Female	N	N
0.585	23.8	N	46.94	68.74	Not present	Not present	Not present	Not present	Not present	Not present	Not present	Not present	N	N	N	N	N	N	N	N	N	N	N	N	Y	Y	Y	Y	N	N	N	N	N	Hairsack	Hairsack	Not visible	Closed	Large front	Y	Y	Male	N	N	N
0.477	23.1	N	43.92	64.8	Not present	Not present	Not present	Not present	Not present	Not present	Not present	Not present	N	N	N	N	N	N	N	N	N	N	N	N	Y	Y	Y	Y	N	N	N	N	N	Hairsack	Hairsack	Not visible	Closed	Large front	Y	Y	Male	N	N	N
7.55	55.6	N	88.45	153	Not present	Not present	Not present	Not present	Not present	Not present	Not present	Not present	N	N	N	N	N	Y	Y	Y	N	N	Y	N	Y	Y	Y	Y	Y	Y	Y	Y	Y	Visible	Visible	Visible	Open	Whole tongue	Y	Y	Male	Y	N	Y
0.983	29.2	N	54.59	83.9	Not present	Not present	Not present	Not present	Not present	Not present	Not present	Not present	N	N	N	N	N	N	N	N	N	N	N	N	Y	Y	Y	Y	Y	Y	Y	Y	Y	Visible	Visible	Not visible	Closed	Whole tongue	Y	Y	Female	N	N
0.833	26.4	N	52.05	80.02	Not present	Not present	Not present	Not present	Not present	Not present	Not present	Not present	N	N	N	N	N	N	N	N	N	N	N	N	Y	Y	Y	Y	N	N	N	N	N	Hairsack	Hairsack	Not visible	Closed	Whole tongue	Y	Y	Female	N	N
13.65	69.3	N	95.9	168.1	Not present	Not present	Not present	Not present	Not present	Not present	Not present	Not present	Y	Y	Y	N	Y	Y	Y	Y	N	N	Y	N	Y	Y	Y	Y	Y	Y	Y	Y	Y	Visible	Visible	Visible	Open	Whole tongue	Y	Y	Male	Y	N	Y
0.311	19.8	N	39.65	57.98	Not present	Not present	Not present	Not present	Not present	Not present	Not present	Not present	N	N	N	N	N	N	N	N	N	N	N	N	Y	Y	Y	N	N	N	N	N	N	Hairsack	Hairsack	Not visible	Closed	Large front	Y	Y	Male	N	N	N
0.096	13.6	N	29.03	41.36	Not present	Not present	Not present	Not present	Not present	Not present	Not present	Not present	N	N	N	N	N	N	N	N	N	N	N	N	Y	N	Y	N	N	N	N	N	N	Hairsack	Not visible	Not visible	Closed	Furthest back	Y	Y	Male	N	N	N
0.139	14.9	N	32.45	43.81	Not present	Not present	Not present	Not present	Not present	Not present	Not present	Not present	N	N	N	N	N	N	N	N	N	N	N	N	Y	N	N	N	N	N	N	N	N	Hairsack	Hairsack	Not visible	Closed	Furthest back	Y	Y	Male	N	N	N
7.35	59.4	N	82.72	150	Not present	Not present	Not present	Not present	Not present	Not present	Not present	Not present	Y	N	N	N	N	Y	N	Y	N	N	Y	N	Y	Y	Y	Y	Y	Y	Y	Y	Y	Visible	Visible	Visible	Closed	Whole tongue	Y	Y	Male	Y	N	Y
0.019	7.47	Y	16.03	26.65	Not present	Not present	Not present	Not present	Not present	Not present	Not present	Not present	N	N	N	N	N	N	N	N	N	N	N	N	N	N	N	N	N	N	N	N	N	Not visible	Not visible	Not visible	Closed	None	Y	Y	Female	N	N
1.501	33.9	N	59.26	99.65	Not present	Not present	Not present	Not present	Not present	Not present	Not present	Not present	N	N	N	N	N	N	N	N	N	N	N	N	N	Y	Y	Y	Y	Y	Y	Y	Y	Visible	Visible	Not visible	Closed	Whole tongue	Y	Y	Female	N	N
1.79	35.2	N	63.19	99.8	Not present	Not present	Not present	Not present	Not present	Not present	Not present	Not present	N	N	N	N	N	N	N	N	N	N	N	N	Y	Y	Y	Y	Y	Y	Y	Y	Y	Visible	Visible	Not visible	Open	Whole tongue	Y	Y	Female	N	N
0.007	4.6	Y	10.67	18.32	Not present	Not present	Not present	Not present	Not present	Not present	Not present	Not present	N	N	N	N	N	N	N	N	N	N	N	N	N	N	N	N	N	N	N	N	N	Not visible	Not visible	Not visible	Closed	None	N	N	Female	N	N
6.65	54.2	N	82.69	143	Not present	Not present	Not present	Not present	Not present	Not present	Not present	Not present	N	N	N	N	N	Y	N	Y	N	N	Y	N	Y	Y	Y	Y	Y	Y	Y	Y	Y	Visible	Visible	Visible	Closed	Whole tongue	Y	Y	Female	Y	N
3.25	43	N	71.2	114	Not present	Not present	Not present	Not present	Not present	Not present	Not present	Not present	N	N	N	N	N	N	N	N	N	N	N	N	Y	Y	Y	Y	Y	Y	Y	Y	Y	Visible	Visible	Visible	Closed	Whole tongue	Y	Y	Male	N	N	Y
4.35	47.8	N	75.6	131	Not present	Not present	Not present	Not present	Not present	Not present	Not present	Not present	N	N	N	N	N	Y	N	N	N	N	N	N	Y	Y	Y	Y	Y	Y	Y	Y	Y	Visible	Visible	Visible	Closed	Whole tongue	Y	Y	Male	Y	N	Y
0.012	6	Y	13.8	23.43	Not present	Not present	Not present	Not present	Not present	Not present	Not present	Not present	N	N	N	N	N	N	N	N	N	N	N	N	N	N	N	N	N	N	N	N	N	Not visible	Not visible	Not visible	Closed	None	Y	N	Non Diff	N	N
7.55	53.2	N	83.2	132.2	Not present	Not present	Not present	Not present	Not present	Not present	Not present	Not present	N	N	N	N	N	Y	N	Y	N	N	Y	N	Y	Y	Y	Y	Y	Y	Y	Y	Y	Visible	Visible	Visible	Closed	Whole tongue	Y	Y	Male	Y	N	Y
0.211	17.2	N	35	53.1	Not present	Not present	Not present	Not present	Not present	Not present	Not present	Not present	N	N	N	N	N	N	N	N	N	N	N	N	Y	N	Y	Y	N	N	N	N	N	Hairsack	Hairsack	Not visible	Closed	Furthest back	Y	Y	Male	N	N	N
0.325	21.2	N	40.87	60.83	Not present	Not present	Not present	Not present	Not present	Not present	Not present	Not present	N	N	N	N	N	N	N	N	N	N	N	N	Y	Y	Y	Y	N	N	N	N	N	Hairsack	Hairsack	Not visible	Closed	Large front	Y	Y	Male	N	N	N
2.453	37.4	N	68.21	108.23	Not present	Not present	Not present	Not present	Not present	Not present	Not present	Not present	N	N	N	N	N	N	N	N	N	N	N	N	Y	Y	Y	Y	Y	Y	Y	Y	Y	Visible	Visible	Hairsack	Closed	Whole tongue	Y	Y	Male	N	N	Y
0.654	26.6	N	46.57	79.74	Not present	Not present	Not present	Not present	Not present	Not present	Not present	Not present	N	N	N	N	N	N	N	N	N	N	N	N	Y	Y	Y	Y	Y	Y	Y	Y	N	Hairsack	Hairsack	Not visible	Closed	Furthest back	Y	Y	Female	N	N
0.102	13.7	Y	27.44	44.4	Not present	Not present	Not present	Not present	Not present	Not present	Not present	Not present	N	N	N	N	N	N	N	N	N	N	N	N	N	N	N	N	N	N	N	N	N	Hairsack	Hairsack	Not visible	Closed	Furthest back	Y	Y	Female	N	N
1.813	35.7	N	62.66	101.6	Not present	Not present	Not present	Not present	Not present	Not present	Not present	Not present	N	N	N	N	N	N	N	N	N	N	N	N	Y	Y	Y	Y	Y	Y	Y	Y	Y	Visible	Visible	Not visible	Closed	Whole tongue	Y	Y	Female	N	N
7.95	59.6	N	87.26	149	Not present	Not present	Not present	Not present	Not present	Not present	Not present	Not present	Y	Y	Y	N	Y	Y	Y	Y	N	N	Y	N	Y	Y	Y	Y	Y	Y	Y	Y	Y	Visible	Visible	Visible	Closed	Whole tongue	Y	Y	Female	Y	N
10.55	63.8	N	88.1	170	Not present	Not present	Not present	Not present	Not present	Not present	Not present	Not present	Y	Y	Y	N	Y	Y	Y	Y	N	N	Y	N	Y	Y	Y	Y	Y	Y	Y	Y	Y	Visible	Visible	Visible	Open	Whole tongue	Y	Y	Female	Y	N
1.429	32.4	N	61.19	97.5	Not present	Not present	Not present	Not present	Not present	Not present	Not present	Not present	N	N	N	N	N	N	N	N	N	N	N	N	Y	Y	Y	Y	Y	Y	Y	Y	Y	Visible	Visible	Not visible	Closed	Whole tongue	Y	Y	Male	N	N	Y
0.173	16.3	N	33.43	49.23	Not present	Not present	Not present	Not present	Not present	Not present	Not present	Not present	N	N	N	N	N	N	N	N	N	N	N	N	Y	N	Y	N	N	N	N	N	N	Hairsack	Hairsack	Not visible	Closed	Large front	Y	Y	Female	N	N
2.622	41.6	N	67.83	110.69	Not present	Not present	Not present	Not present	Not present	Not present	Not present	Not present	N	N	N	N	N	N	N	N	N	N	N	N	Y	Y	Y	Y	Y	Y	Y	Y	Y	Visible	Visible	Hairsack	Closed	Whole tongue	Y	Y	Female	N	N
6.15	54.6	N	85.11	136.7	Not present	Not present	Not present	Not present	Not present	Not present	Not present	Not present	N	N	N	N	N	Y	N	Y	N	N	Y	N	Y	Y	Y	Y	Y	Y	Y	Y	Y	Visible	Visible	Visible	Closed	Whole tongue	Y	Y	Male	Y	N	Y
0.079	12.7	N	27.38	40.31	Not present	Not present	Not present	Not present	Not present	Not present	Not present	Not present	N	N	N	N	N	N	N	N	N	N	N	N	N	N	N	N	N	N	N	N	N	Hairsack	Not visible	Not visible	Closed	Furthest back	Y	Y	Male	N	N	N
0.029	9.3	Y	19.91	30.88	Not present	Not present	Not present	Not present	Not present	Not present	Not present	Not present	N	N	N	N	N	N	N	N	N	N	N	N	N	N	N	N	N	N	N	N	N	Not visible	Not visible	Not visible	Closed	None	Y	Y	Female	N	N
0.016	7.5	Y	15.14	25.55	Not present	Not present	Not present	Not present	Not present	Not present	Not present	Not present	N	N	N	N	N	N	N	N	N	N	N	N	N	N	N	N	N	N	N	N	N	Not visible	Not visible	Not visible	Closed	Furthest back	Y	Y	Female	N	N
0.174	16.35	N	33.12	47.73	Not present	Not present	Not present	Not present	Not present	Not present	Not present	Not present	N	N	N	N	N	N	N	N	N	N	N	N	Y	Y	N	N	N	N	N	N	N	Hairsack	Hairsack	Not visible	Closed	Large front	Y	Y	Female	N	N
16.85	74.1	N	106	179	Not present	Not present	Not present	Not present	Not present	Not present	Not present	Not present	Y	Y	Y	Y	Y	Y	Y	Y	Y	Y	Y	N	Y	Y	Y	Y	Y	Y	Y	Y	Y	Visible	Visible	Visible	Open	Whole tongue	Y	Y	Female	Y	N
0.088	13	N	29.79	40.02	Not present	Not present	Not present	Not present	Not present	Not present	Not present	Not present	N	N	N	N	N	N	N	N	N	N	N	N	N	N	N	N	N	N	N	N	N	Hairsack	Hairsack	Not visible	Closed	Large front	Y	Y	Male	N	N	N
4.55	45.9	N	77.1	126.38	Not present	Not present	Not present	Not present	Not present	Not present	Not present	Not present	N	N	N	N	N	Y	N	N	N	N	Y	N	Y	Y	Y	Y	Y	Y	Y	Y	Y	Visible	Visible	Visible	Closed	Whole tongue	Y	Y	Male	Y	N	Y
0.209	17.8	N	37.86	52.96	Not present	Not present	Not present	Not present	Not present	Not present	Not present	Not present	N	N	N	N	N	N	N	N	N	N	N	N	Y	Y	Y	Y	N	N	N	N	N	Hairsack	Hairsack	Not visible	Closed	Large front	Y	Y	Female	N	N
6.05	53.2	N	83.4	132.5	Not present	Not present	Not present	Not present	Not present	Not present	Not present	Not present	N	N	N	N	N	Y	N	Y	N	N	Y	N	Y	Y	Y	Y	Y	Y	Y	Y	Y	Visible	Visible	Visible	Closed	Whole tongue	Y	Y	Male	Y	N	Y
0.047	10.6	N	22.43	36.8	Not present	Not present	Not present	Not present	Not present	Not present	Not present	Not present	N	N	N	N	N	N	N	N	N	N	N	N	N	N	N	N	N	N	N	N	N	Hairsack	Not visible	Not visible	Closed	None	Y	Y	Male	N	N	N
0.278	18.2	N	41	54.1	Not present	Not present	Not present	Not present	Not present	Not present	Not present	Not present	N	N	N	N	N	N	N	N	N	N	N	N	Y	N	N	N	N	N	N	N	N	Hairsack	Hairsack	Not visible	Closed	Furthest back	Y	Y	Female	N	N
0.387	19.8	N	43.5	57.1	Not present	Not present	Not present	Not present	Not present	Not present	Not present	Not present	N	N	N	N	N	N	N	N	N	N	N	N	Y	Y	Y	Y	N	N	N	N	N	Hairsack	Hairsack	Not visible	Closed	Large front	Y	Y	Male	N	N	N
5.25	50	N	78.8	137.8	Not present	Not present	Not present	Not present	Not present	Not present	Not present	Not present	N	N	N	N	N	Y	N	Y	N	N	N	N	Y	Y	Y	Y	Y	Y	Y	Y	Y	Visible	Visible	Visible	Closed	Whole tongue	Y	Y	Female	Y	N
17.05	74.9	N	104.1	189	Not erupted	Not present	Not present	Not present	Not erupted	Not present	Not present	Not present	Y	Y	Y	Y	Y	Y	Y	Y	N	N	Y	N	Y	Y	Y	Y	Y	Y	Y	Y	Y	Visible	Visible	Visible	Open	Whole tongue	Y	Y	Female	Y	N
0.034	9.9	Y	22.32	29.9	Not present	Not present	Not present	Not present	Not present	Not present	Not present	Not present	N	N	N	N	N	N	N	N	N	N	N	N	N	N	N	N	N	N	N	N	N	Hairsack	Hairsack	Not visible	Closed	None	Y	Y	Female	N	N
3.65	45.5	N	77.8	128.29	Not present	Not present	Not present	Not present	Not present	Not present	Not present	Not present	N	N	N	N	N	Y	N	N	N	N	Y	N	Y	Y	Y	Y	Y	Y	Y	Y	Y	Visible	Visible	Visible	Closed	Whole tongue	Y	Y	Male	Y	N	Y
0.011	6.2	Y	14.2	22.61	Not present	Not present	Not present	Not present	Not present	Not present	Not present	Not present	N	N	N	N	N	N	N	N	N	N	N	N	N	N	N	N	N	N	N	N	N	Not visible	Not visible	Not visible	Closed	None	Y	Y	Non Diff	N	N
1.496	31.9	N	59.09	95.8	Not present	Not present	Not present	Not present	Not present	Not present	Not present	Not present	N	N	N	N	N	N	N	N	N	N	N	N	Y	Y	Y	Y	Y	Y	Y	Y	Y	Visible	Visible	Hairsack	Closed	Whole tongue	Y	Y	Male	N	N	Y
0.089	13.6	N	29.11	40	Not present	Not present	Not present	Not present	Not present	Not present	Not present	Not present	N	N	N	N	N	N	N	N	N	N	N	N	Y	N	Y	N	N	N	N	N	N	Hairsack	Hairsack	Not visible	Closed	Furthest back	Y	Y	Female	N	N
4.75	46.9	N	74.47	128.42	Not present	Not present	Not present	Not present	Not present	Not present	Not present	Not present	N	N	N	N	N	Y	N	N	N	N	N	N	Y	Y	Y	Y	Y	Y	Y	Y	Y	Visible	Visible	Visible	Closed	Whole tongue	Y	Y	Male	Y	N	Y
1.177	32.2	N	56.23	93.31	Not present	Not present	Not present	Not present	Not present	Not present	Not present	Not present	N	N	N	N	N	N	N	N	N	N	N	N	Y	Y	Y	Y	Y	Y	Y	Y	Y	Visible	Visible	Not visible	Closed	Large front	Y	Y	Male	N	N	Y
3.55	40.2	N	67.61	116.8	Not present	Not present	Not present	Not present	Not present	Not present	Not present	Not present	N	N	N	N	N	N	N	N	N	N	N	N	Y	Y	Y	Y	Y	Y	Y	Y	Y	Visible	Visible	Not visible	Closed	Whole tongue	Y	Y	Female	N	N
0.006	4.1	Y	11.24	17.58	Not present	Not present	Not present	Not present	Not present	Not present	Not present	Not present	N	N	N	N	N	N	N	N	N	N	N	N	N	N	N	N	N	N	N	N	N	Not visible	Not visible	Not visible	Closed	None	N	N	Non Diff	N	N
0.612	26	N	48.47	78.91	Not present	Not present	Not present	Not present	Not present	Not present	Not present	Not present	N	N	N	N	N	N	N	N	N	N	N	N	Y	Y	Y	Y	Y	Y	N	N	N	Visible	Visible	Not visible	Closed	Large front	Y	Y	Female	N	N
3.05	39.4	N	68.8	108.7	Not present	Not present	Not present	Not present	Not present	Not present	Not present	Not present	N	N	N	N	N	N	N	N	N	N	N	N	Y	Y	Y	Y	Y	Y	Y	Y	Y	Visible	Visible	Not visible	Closed	Whole tongue	Y	Y	Male	N	N	Y
0.139	14.8	N	31.99	47.09	Not present	Not present	Not present	Not present	Not present	Not present	Not present	Not present	N	N	N	N	N	N	N	N	N	N	N	N	N	N	N	Y	N	N	N	N	N	Hairsack	Hairsack	Not visible	Closed	Furthest back	Y	Y	Female	N	N
0.027	6.98	Y	15.8	24.85	Not present	Not present	Not present	Not present	Not present	Not present	Not present	Not present	N	N	N	N	N	N	N	N	N	N	N	N	N	N	N	N	N	N	N	N	N	Not visible	Not visible	Not visible	Closed	None	Y	Y	Non Diff	N	N
2.374	39.8	N	69.92	112.4	Not present	Not present	Not present	Not present	Not present	Not present	Not present	Not present	N	N	N	N	N	N	N	N	N	N	N	N	Y	Y	Y	Y	Y	Y	Y	Y	Y	Visible	Visible	Hairsack	Closed	Whole tongue	Y	Y	Male	N	N	Y
0.402	21.7	N	45.15	64.15	Not present	Not present	Not present	Not present	Not present	Not present	Not present	Not present	N	N	N	N	N	N	N	N	N	N	N	N	Y	Y	Y	Y	N	N	N	N	N	Hairsack	Hairsack	Not visible	Closed	Large front	Y	Y	Male	N	N	N
0.165	17.1	N	33.87	49.51	Not present	Not present	Not present	Not present	Not present	Not present	Not present	Not present	N	N	N	N	N	N	N	N	N	N	N	N	Y	N	Y	N	N	N	N	N	N	Hairsack	Hairsack	Not visible	Closed	Large front	Y	Y	Male	N	N	N
0.123	15.2	Y	30.92	49	Not present	Not present	Not present	Not present	Not present	Not present	Not present	Not present	N	N	N	N	N	N	N	N	N	N	N	N	Y	N	Y	N	N	N	N	N	N	Hairsack	Hairsack	Not visible	Closed	Furthest back	Y	Y	Female	N	N
0.103	5.7	Y	12.43	21.66	Not present	Not present	Not present	Not present	Not present	Not present	Not present	Not present	N	N	N	N	N	N	N	N	N	N	N	N	N	N	N	N	N	N	N	N	N	Not visible	Not visible	Not visible	Closed	None	Y	N	Female	N	N
0.259	18.6	Y	39.11	57.85	Not present	Not present	Not present	Not present	Not present	Not present	Not present	Not present	N	N	N	N	N	N	N	N	N	N	N	N	Y	N	Y	N	N	N	N	N	N	Hairsack	Hairsack	Not visible	Closed	Furthest back	Y	Y	Male	N	N
1.163	32	N	59.22	90.62	Not present	Not present	Not present	Not present	Not present	Not present	Not present	Not present	N	N	N	N	N	N	N	N	N	N	N	N	Y	Y	Y	Y	Y	Y	Y	Y	Y	Visible	Visible	Not visible	Closed	Whole tongue	Y	Y	Female	N	N
0.084	12.7	N	27.73	42.39	Not present	Not present	Not present	Not present	Not present	Not present	Not present	Not present	N	N	N	N	N	N	N	N	N	N	N	N	N	N	N	N	N	N	N	N	N	Hairsack	Hairsack	Not visible	Closed	Furthest back	Y	Y	Male	N	N	N
3.95	43.2	N	73.08	117.7	Not present	Not present	Not present	Not present	Not present	Not present	Not present	Not present	N	N	N	N	N	N	N	N	N	N	N	N	Y	Y	Y	Y	Y	Y	Y	Y	Y	Visible	Visible	Not visible	Closed	Whole tongue	Y	Y	Male	N	N	Y
17.25	77	N	103	188	Not erupted	Not present	Not present	Not present	Not erupted	Not present	Not present	Not present	Y	Y	Y	Y	Y	Y	Y	Y	Y	Y	Y	N	Y	Y	Y	Y	Y	Y	Y	Y	Y	Visible	Visible	Visible	Open	Whole tongue	Y	Y	Male	Y	N	Y
12.55	67.3	N	98.1	173.1	Not erupted	Not present	Not present	Not present	Not erupted	Not present	Not present	Not present	Y	Y	Y	N	Y	Y	Y	Y	N	N	Y	N	Y	Y	Y	Y	Y	Y	Y	Y	Y	Visible	Visible	Visible	Closed	Whole tongue	Y	Y	Male	Y	N	Y
0.486	22.3	N	46.92	68.02	Not present	Not present	Not present	Not present	Not present	Not present	Not present	Not present	N	N	N	N	N	N	N	N	N	N	N	N	Y	Y	Y	Y	N	N	N	N	N	Hairsack	Hairsack	Not visible	Closed	Large front	Y	Y	Female	N	N
0.006	4.5	Y	10.74	17.11	Not present	Not present	Not present	Not present	Not present	Not present	Not present	Not present	N	N	N	N	N	N	N	N	N	N	N	N	N	N	N	N	N	N	N	N	N	Not visible	Not visible	Not visible	Closed	None	Y	N	Female	N	N
1.147	29.2	N	56.15	82.22	Not present	Not present	Not present	Not present	Not present	Not present	Not present	Not present	N	N	N	N	N	N	N	N	N	N	N	N	Y	Y	Y	Y	Y	N	N	N	N	Visible	Visible	Hairsack	Closed	Large front	Y	Y	Male	N	N	Y
0.003	3	Y	8.17	12.7	Not present	Not present	Not present	Not present	Not present	Not present	Not present	Not present	N	N	N	N	N	N	N	N	N	N	N	N	N	N	N	N	N	N	N	N	N	Not visible	Not visible	Not visible	Closed	None	N	N	Non Diff	N	N
0.088	13.3	Y	29.18	40.74	Not present	Not present	Not present	Not present	Not present	Not present	Not present	Not present	N	N	N	N	N	N	N	N	N	N	N	N	Y	N	Y	N	N	N	N	N	N	Hairsack	Hairsack	Not visible	Closed	Furthest back	Y	Y	Female	N	N
1.174	32.3	N	58.59	94.31	Not present	Not present	Not present	Not present	Not present	Not present	Not present	Not present	N	N	N	N	N	N	N	N	N	N	N	N	Y	Y	Y	Y	Y	Y	Y	Y	Y	Visible	Visible	Not visible	Closed	Whole tongue	Y	Y	Female	N	N
0.182	15.7	N	36	47.73	Not present	Not present	Not present	Not present	Not present	Not present	Not present	Not present	N	N	N	N	N	N	N	N	N	N	N	N	Y	N	N	N	N	N	N	N	N	Hairsack	Hairsack	Not visible	Closed	Furthest back	Y	Y	Male	N	N	N
3.288	39.4	N	72	118.5	Not present	Not present	Not present	Not present	Not present	Not present	Not present	Not present	N	N	N	N	N	N	N	N	N	N	N	N	Y	Y	Y	Y	Y	Y	Y	Y	Y	Visible	Visible	Hairsack	Closed	Whole tongue	Y	Y	Male	N	N	Y
0.601	24.7	N	48.97	65.5	Not present	Not present	Not present	Not present	Not present	Not present	Not present	Not present	N	N	N	N	N	N	N	N	N	N	N	N	Y	Y	Y	Y	N	N	N	N	N	Hairsack	Hairsack	Not visible	Closed	Large front	Y	Y	Male	N	N	N
1.189	31.3	N	59.05	88.73	Not present	Not present	Not present	Not present	Not present	Not present	Not present	Not present	N	N	N	N	N	N	N	N	N	N	N	N	Y	Y	Y	Y	Y	Y	Y	Y	Y	Visible	Visible	Not visible	Closed	Whole tongue	Y	Y	Female	N	N
2.367	37.9	N	65.81	105.84	Not present	Not present	Not present	Not present	Not present	Not present	Not present	Not present	N	N	N	N	N	N	N	N	N	N	N	N	Y	Y	Y	Y	Y	Y	Y	Y	Y	Visible	Visible	Hairsack	Closed	Whole tongue	Y	Y	Male	N	N	Y
1.004	29.5	N	55.28	89.44	Not present	Not present	Not present	Not present	Not present	Not present	Not present	Not present	N	N	N	N	N	N	N	N	N	N	N	N	Y	Y	Y	Y	N	Y	Y	Y	Y	Visible	Visible	Not visible	Closed	Whole tongue	Y	Y	Female	N	N
1.327	32.5	N	58.9	92.1	Not present	Not present	Not present	Not present	Not present	Not present	Not present	Not present	N	N	N	N	N	N	N	N	N	N	N	N	Y	Y	Y	Y	Y	Y	Y	Y	Y	Visible	Visible	Not visible	Closed	Whole tongue	Y	Y	Male	N	N	Y
0.815	26.7	N	51.59	76.7	Not present	Not present	Not present	Not present	Not present	Not present	Not present	Not present	N	N	N	N	N	N	N	N	N	N	N	N	Y	Y	Y	Y	N	N	N	N	N	Hairsack	Hairsack	Not visible	Closed	Whole tongue	Y	Y	Male	N	N	Y
0.057	11.2	Y	25.59	36.39	Not present	Not present	Not present	Not present	Not present	Not present	Not present	Not present	N	N	N	N	N	N	N	N	N	N	N	N	N	N	N	N	N	N	N	N	N	Hairsack	Hairsack	Not visible	Closed	Furthest back	Y	Y	Female	N	N
9.15	59.3	N	89.15	159.2	Not present	Not present	Not present	Not present	Not present	Not present	Not present	Not present	Y	Y	N	N	Y	Y	Y	Y	N	N	Y	N	Y	Y	Y	Y	Y	Y	Y	Y	Y	Visible	Visible	Visible	Closed	Whole tongue	Y	Y	Male	Y	N	Y
0.104	14.3	N	28.68	40.33	Not present	Not present	Not present	Not present	Not present	Not present	Not present	Not present	N	N	N	N	N	N	N	N	N	N	N	N	N	N	N	N	N	N	N	N	N	Hairsack	Not visible	Not visible	Closed	Furthest back	Y	Y	Male	N	N	N
0.816	27.3	N	52.19	82.1	Not present	Not present	Not present	Not present	Not present	Not present	Not present	Not present	N	N	N	N	N	N	N	N	N	N	N	N	Y	Y	Y	Y	N	Y	N	Y	N	Hairsack	Hairsack	Not visible	Closed	Large front	Y	Y	Female	N	N
5.15	44.6	N	80.2	140	Not present	Not present	Not present	Not present	Not present	Not present	Not present	Not present	N	N	N	N	N	Y	N	N	N	N	N	N	Y	Y	Y	Y	Y	Y	Y	Y	Y	Visible	Visible	Visible	Closed	Whole tongue	Y	Y	Male	Y	N	Y
0.89	27.2	N	50.54	80.43	Not present	Not present	Not present	Not present	Not present	Not present	Not present	Not present	N	N	N	N	N	N	N	N	N	N	N	N	Y	Y	Y	Y	N	N	N	N	N	Visible	Visible	Hairsack	Closed	Whole tongue	Y	Y	Male	N	N	N
6.85	55	N	83.14	146.6	Not present	Not present	Not present	Not present	Not present	Not present	Not present	Not present	N	N	N	N	N	Y	Y	Y	N	N	Y	N	Y	Y	Y	Y	Y	Y	Y	Y	Y	Visible	Visible	Visible	Closed	Whole tongue	Y	Y	Male	Y	N	Y
0.008	5.1	Y	12.25	18.51	Not present	Not present	Not present	Not present	Not present	Not present	Not present	Not present	N	N	N	N	N	N	N	N	N	N	N	N	N	N	N	N	N	N	N	N	N	Not visible	Not visible	Not visible	Closed	None	Y	N	Non Diff	N	N
3.95	46.8	N	77.2	121.4	Not present	Not present	Not present	Not present	Not present	Not present	Not present	Not present	N	N	N	N	N	Y	N	N	N	N	N	N	Y	Y	Y	Y	Y	Y	Y	Y	Y	Visible	Visible	Visible	Closed	Whole tongue	Y	Y	Female	Y	N
6.15	54.5	N	80.1	156	Not present	Not present	Not present	Not present	Not present	Not present	Not present	Not present	N	N	N	N	N	Y	N	Y	N	N	Y	N	Y	Y	Y	Y	Y	Y	Y	Y	Y	Visible	Visible	Visible	Closed	Whole tongue	Y	Y	Female	Y	N
1.46	30.4	N	60.04	92.29	Not present	Not present	Not present	Not present	Not present	Not present	Not present	Not present	N	N	N	N	N	N	N	N	N	N	N	N	Y	Y	Y	Y	Y	Y	Y	Y	Y	Visible	Visible	Hairsack	Closed	Whole tongue	Y	Y	Male	N	N	Y
0.014	6.97	Y	15.1	23.2	Not present	Not present	Not present	Not present	Not present	Not present	Not present	Not present	N	N	N	N	N	N	N	N	N	N	N	N	N	N	N	N	N	N	N	N	N	Not visible	Not visible	Not visible	Closed	None	Y	Y	Non Diff	N	N
6.35	54.6	N	82.7	145.2	Not present	Not present	Not present	Not present	Not present	Not present	Not present	Not present	N	N	N	N	N	Y	N	Y	N	N	Y	N	Y	Y	Y	Y	Y	Y	Y	Y	Y	Visible	Visible	Visible	Closed	Whole tongue	Y	Y	Male	Y	N	Y
0.395	23	N	46.01	65.31	Not present	Not present	Not present	Not present	Not present	Not present	Not present	Not present	N	N	N	N	N	N	N	N	N	N	N	N	Y	Y	Y	N	N	N	N	N	N	Hairsack	Hairsack	Not visible	Closed	Large front	Y	Y	Female	N	N
2.95	44.1	N	68.37	114.3	Not present	Not present	Not present	Not present	Not present	Not present	Not present	Not present	N	N	N	N	N	N	N	N	N	N	N	N	Y	Y	Y	Y	Y	Y	Y	Y	Y	Visible	Visible	Not visible	Closed	Whole tongue	Y	Y	Female	N	N
1.378	31.4	N	57.37	91.04	Not present	Not present	Not present	Not present	Not present	Not present	Not present	Not present	N	N	N	N	N	N	N	N	N	N	N	N	Y	Y	Y	Y	N	Y	N	N	N	Visible	Visible	Not visible	Closed	Whole tongue	Y	Y	Male	N	N	Y
0.397	21	N	43.58	61.27	Not present	Not present	Not present	Not present	Not present	Not present	Not present	Not present	N	N	N	N	N	N	N	N	N	N	N	N	Y	Y	Y	N	N	N	N	N	N	Hairsack	Hairsack	Not visible	Closed	Large front	Y	Y	Male	N	N	N
0.364	20.7	N	42.54	61.82	Not present	Not present	Not present	Not present	Not present	Not present	Not present	Not present	N	N	N	N	N	N	N	N	N	N	N	N	Y	Y	Y	Y	N	N	N	N	N	Hairsack	Hairsack	Not visible	Closed	Large front	Y	Y	Male	N	N	N
2.95	43.2	N	69.2	114.5	Not present	Not present	Not present	Not present	Not present	Not present	Not present	Not present	N	N	N	N	N	N	N	N	N	N	N	N	Y	Y	Y	Y	Y	Y	Y	Y	Y	Visible	Visible	Hairsack	Closed	Whole tongue	Y	Y	Male	N	N	Y
11.85	60.1	N	93	156	Not present	Not present	Not present	Not present	Not present	Not present	Not present	Not present	Y	Y	N	N	N	Y	Y	Y	N	N	Y	N	Y	Y	Y	Y	Y	Y	Y	Y	Y	Visible	Visible	Visible	Closed	Whole tongue	Y	Y	Male	Y	N	Y
3.05	42	N	68.3	117.5	Not present	Not present	Not present	Not present	Not present	Not present	Not present	Not present	N	N	N	N	N	N	N	N	N	N	N	N	Y	Y	Y	Y	Y	Y	Y	Y	Y	Visible	Visible	Visible	Closed	Whole tongue	Y	Y	Male	N	N	Y
9.95	61	N	93.3	158	Not present	Not present	Not present	Not present	Not present	Not present	Not present	Not present	Y	Y	N	N	N	Y	Y	Y	N	N	Y	N	Y	Y	Y	Y	Y	Y	Y	Y	Y	Visible	Visible	Visible	Closed	Whole tongue	Y	Y	Female	Y	N
1.67	35.6	N	63.47	100.67	Not present	Not present	Not present	Not present	Not present	Not present	Not present	Not present	N	N	N	N	N	N	N	N	N	N	N	N	Y	Y	Y	Y	Y	Y	Y	Y	Y	Visible	Visible	Not visible	Closed	Large front	Y	Y	Female	N	N
2.75	41.7	N	70	109.9	Not present	Not present	Not present	Not present	Not present	Not present	Not present	Not present	N	N	N	N	N	N	N	N	N	N	N	N	Y	Y	Y	Y	Y	Y	Y	Y	Y	Visible	Visible	Hairsack	Closed	Whole tongue	Y	Y	Female	N	N
0.411	21.7	N	44.4	61.65	Not present	Not present	Not present	Not present	Not present	Not present	Not present	Not present	N	N	N	N	N	N	N	N	N	N	N	N	Y	Y	Y	Y	N	N	N	N	N	Hairsack	Hairsack	Not visible	Closed	Large front	Y	Y	Male	N	N	N
0.006	4	Y	10.05	19.01	Not present	Not present	Not present	Not present	Not present	Not present	Not present	Not present	N	N	N	N	N	N	N	N	N	N	N	N	N	N	N	N	N	N	N	N	N	Not visible	Not visible	Not visible	Closed	None	N	N	Non Diff	N	N
0.015	6.9	Y	14.93	22.79	Not present	Not present	Not present	Not present	Not present	Not present	Not present	Not present	N	N	N	N	N	N	N	N	N	N	N	N	N	N	N	N	N	N	N	N	N	Not visible	Not visible	Not visible	Closed	None	Y	Y	Male	N	N
1.141	29.5	N	56.38	86.88	Not present	Not present	Not present	Not present	Not present	Not present	Not present	Not present	N	N	N	N	N	N	N	N	N	N	N	N	Y	Y	Y	Y	Y	Y	Y	Y	Y	Visible	Visible	Not visible	Closed	Whole tongue	Y	Y	Male	N	N	Y
14.85	68.5	N	106.6	161.5	Not erupted	Not present	Not present	Not present	Not present	Not present	Not present	Not present	Y	Y	Y	Y	Y	Y	Y	Y	N	N	Y	N	Y	Y	Y	Y	Y	Y	Y	Y	Y	Visible	Visible	Visible	Open	Whole tongue	Y	Y	Male	Y	N	Y
3.85	49.8	N	76.09	127.61	Not present	Not present	Not present	Not present	Not present	Not present	Not present	Not present	N	N	N	N	N	Y	N	N	N	N	N	N	Y	Y	Y	Y	Y	Y	Y	Y	Y	Visible	Visible	Visible	Closed	Whole tongue	Y	Y	Male	Y	N	Y
0.003	3.3	Y	8.52	14.26	Not present	Not present	Not present	Not present	Not present	Not present	Not present	Not present	N	N	N	N	N	N	N	N	N	N	N	N	N	N	N	N	N	N	N	N	N	Not visible	Not visible	Not visible	Closed	None	N	N	Non Diff	N	N
0.053	11.2	N	23.7	34.64	Not present	Not present	Not present	Not present	Not present	Not present	Not present	Not present	N	N	N	N	N	N	N	N	N	N	N	N	N	N	N	N	N	N	N	N	N	Hairsack	Not visible	Not visible	Closed	Furthest back	Y	Y	Male	N	N	N
1.227	32	N	57.28	89.59	Not present	Not present	Not present	Not present	Not present	Not present	Not present	Not present	N	N	N	N	N	N	N	N	N	N	N	N	Y	Y	Y	Y	Y	Y	Y	Y	Y	Visible	Visible	Not visible	Closed	Whole tongue	Y	Y	Male	N	N	Y
0.001	2.4	Y	6.8	9.14	Not present	Not present	Not present	Not present	Not present	Not present	Not present	Not present	N	N	N	N	N	N	N	N	N	N	N	N	N	N	N	N	N	N	N	N	N	Not visible	Not visible	Not visible	Closed	None	N	N	Non Diff	N	N
0.003	3.1	Y	8.58	11.96	Not present	Not present	Not present	Not present	Not present	Not present	Not present	Not present	N	N	N	N	N	N	N	N	N	N	N	N	N	N	N	N	N	N	N	N	N	Not visible	Not visible	Not visible	Closed	None	N	N	Non Diff	N	N
28.95	83.6	N	124	198	Erupted	Not erupted	Not erupted	Not present	Erupted	Not erupted	Not erupted	Not present	Y	Y	Y	Y	Y	Y	Y	Y	Y	Y	Y	Y	Y	Y	Y	Y	Y	Y	Y	Y	Y	Visible	Visible	Visible	Open	Whole tongue	Y	Y	Male	Y	Y	Y
5.35	50.3	N	80.49	141.2	Not present	Not present	Not present	Not present	Not present	Not present	Not present	Not present	N	N	N	N	N	Y	Y	Y	N	N	Y	N	Y	Y	Y	Y	Y	Y	Y	Y	Y	Visible	Visible	Visible	Closed	Whole tongue	Y	Y	Male	Y	N	Y
0.003	2.8	Y	7.7	11.9	Not present	Not present	Not present	Not present	Not present	Not present	Not present	Not present	N	N	N	N	N	N	N	N	N	N	N	N	N	N	N	N	N	N	N	N	N	Not visible	Not visible	Not visible	Closed	None	N	N	Non Diff	N	N
2.126	36.3	N	66.06	108.1	Not present	Not present	Not present	Not present	Not present	Not present	Not present	Not present	N	N	N	N	N	N	N	N	N	N	N	N	Y	Y	Y	Y	Y	Y	Y	Y	Y	Visible	Visible	Visible	Closed	Whole tongue	Y	Y	Male	N	N	Y
0.094	13.1	N	28.75	40.48	Not present	Not present	Not present	Not present	Not present	Not present	Not present	Not present	N	N	N	N	N	N	N	N	N	N	N	N	N	N	N	N	N	N	N	N	N	Hairsack	Hairsack	Not visible	Closed	Furthest back	Y	Y	Male	N	N	N
5.95	46.8	N	74.53	121	Not present	Not present	Not present	Not present	Not present	Not present	Not present	Not present	N	N	N	N	N	Y	N	N	N	N	N	N	Y	Y	Y	Y	Y	Y	Y	Y	Y	Visible	Visible	Visible	Closed	Whole tongue	Y	Y	Female	Y	N
4.25	49.4	N	77.1	124.8	Not present	Not present	Not present	Not present	Not present	Not present	Not present	Not present	N	N	N	N	N	Y	N	N	N	N	N	N	Y	Y	Y	Y	Y	Y	Y	Y	Y	Visible	Visible	Visible	Closed	Whole tongue	Y	Y	Female	Y	N
1.521	34.5	N	59.87	92.64	Not present	Not present	Not present	Not present	Not present	Not present	Not present	Not present	N	N	N	N	N	N	N	N	N	N	N	N	Y	Y	Y	Y	Y	Y	Y	Y	Y	Visible	Visible	Not visible	Closed	Whole tongue	Y	Y	Male	N	N	N
0.215	17.6	N	40.1	54.99	Not present	Not present	Not present	Not present	Not present	Not present	Not present	Not present	N	N	N	N	N	N	N	N	N	N	N	N	Y	N	Y	Y	N	N	N	N	N	Hairsack	Hairsack	Not visible	Closed	Furthest back	Y	Y	Male	N	N	N
0.003	3.1	Y	8.7	14.48	Not present	Not present	Not present	Not present	Not present	Not present	Not present	Not present	N	N	N	N	N	N	N	N	N	N	N	N	N	N	N	N	N	N	N	N	N	Not visible	Not visible	Not visible	Closed	None	N	N	Non Diff	N	N
3.35	38.8	N	66.23	112.2	Not present	Not present	Not present	Not present	Not present	Not present	Not present	Not present	N	N	N	N	N	N	N	N	N	N	N	N	Y	Y	Y	Y	Y	Y	Y	Y	Y	Visible	Visible	Not visible	Closed	Whole tongue	Y	Y	Male	N	N	Y
1.449	35.2	N	62.97	101.29	Not present	Not present	Not present	Not present	Not present	Not present	Not present	Not present	N	N	N	N	N	N	N	N	N	N	N	N	Y	Y	Y	Y	Y	Y	Y	Y	Y	Visible	Visible	Hairsack	Closed	Whole tongue	Y	Y	Female	N	N
6.95	54.8	N	86.8	149	Not present	Not present	Not present	Not present	Not present	Not present	Not present	Not present	N	N	N	N	N	Y	N	Y	N	N	Y	N	Y	Y	Y	Y	Y	Y	Y	Y	Y	Visible	Visible	Visible	Closed	Whole tongue	Y	Y	Female	Y	N
8.35	54	N	88.19	160	Not present	Not present	Not present	Not present	Not present	Not present	Not present	Not present	Y	Y	N	N	N	Y	N	Y	N	N	N	N	Y	Y	Y	Y	Y	Y	Y	Y	Y	Visible	Visible	Visible	Closed	Whole tongue	Y	Y	Male	Y	N	Y
2.011	37.9	N	67.59	101.28	Not present	Not present	Not present	Not present	Not present	Not present	Not present	Not present	N	N	N	N	N	N	N	N	N	N	N	N	Y	Y	Y	Y	Y	Y	Y	Y	Y	Visible	Visible	Hairsack	Closed	Whole tongue	Y	Y	Female	N	N
4.65	48.4	N	79.12	132.18	Not present	Not present	Not present	Not present	Not present	Not present	Not present	Not present	N	N	N	N	N	Y	N	N	N	N	N	N	Y	Y	Y	Y	Y	Y	Y	Y	Y	Visible	Visible	Visible	Closed	Whole tongue	Y	Y	Male	Y	N	Y
1.137	30.6	N	56.4	91.4	Not present	Not present	Not present	Not present	Not present	Not present	Not present	Not present	N	N	N	N	N	N	N	N	N	N	N	N	Y	Y	Y	Y	Y	Y	Y	Y	Y	Visible	Visible	Hairsack	Closed	Furthest back	Y	Y	Male	N	N	Y
6.15	53	N	85.45	152	Not present	Not present	Not present	Not present	Not present	Not present	Not present	Not present	N	N	N	N	Y	Y	N	Y	N	N	Y	N	Y	Y	Y	Y	Y	Y	Y	Y	Y	Visible	Visible	Visible	Closed	Whole tongue	Y	Y	Male	Y	N	Y
19.75	78.8	N	114.2	188.6	Not erupted	Not erupted	Not erupted	Not present	Not erupted	Not erupted	Not erupted	Not present	Y	Y	Y	Y	Y	Y	Y	Y	Y	Y	Y	Y	Y	Y	Y	Y	Y	Y	Y	Y	Y	Visible	Visible	Visible	Open	Whole tongue	Y	Y	Female	Y	Y
0.002	2.6	Y	7.48	12.57	Not present	Not present	Not present	Not present	Not present	Not present	Not present	Not present	N	N	N	N	N	N	N	N	N	N	N	N	N	N	N	N	N	N	N	N	N	Not visible	Not visible	Not visible	Closed	None	N	N	Non Diff	N	N
1.75	36.2	N	64.3	93.2	Not present	Not present	Not present	Not present	Not present	Not present	Not present	Not present	N	N	N	N	N	N	N	N	N	N	N	N	Y	Y	Y	Y	Y	Y	Y	Y	Y	Visible	Visible	Hairsack	Closed	Whole tongue	Y	Y	Male	N	N	Y
0.984	29.8	N	55.12	86.51	Not present	Not present	Not present	Not present	Not present	Not present	Not present	Not present	N	N	N	N	N	N	N	N	N	N	N	N	Y	Y	N	Y	N	N	N	N	N	Visible	Visible	Not visible	Closed	Large front	Y	Y	Female	N	N
0.002	2.7	Y	8.45	10	Not present	Not present	Not present	Not present	Not present	Not present	Not present	Not present	N	N	N	N	N	N	N	N	N	N	N	N	N	N	N	N	N	N	N	N	N	Not visible	Not visible	Not visible	Closed	None	N	N	Non Diff	N	N
1.032	28.3	N	55.79	84.84	Not present	Not present	Not present	Not present	Not present	Not present	Not present	Not present	N	N	N	N	N	N	N	N	N	N	N	N	Y	Y	Y	Y	Y	Y	N	N	N	Visible	Visible	Hairsack	Closed	Large front	Y	Y	Male	N	N	N
3.85	48.8	N	78.67	130.8	Not present	Not present	Not present	Not present	Not present	Not present	Not present	Not present	N	N	N	N	N	Y	N	N	N	N	N	N	Y	Y	Y	Y	Y	Y	Y	Y	Y	Visible	Visible	Hairsack	Closed	Whole tongue	Y	Y	Male	Y	N	Y
0.651	25.3	N	54.98	81.52	Not present	Not present	Not present	Not present	Not present	Not present	Not present	Not present	N	N	N	N	N	N	N	N	N	N	N	N	Y	Y	Y	Y	N	Y	N	N	N	Hairsack	Hairsack	Not visible	Closed	Whole tongue	Y	Y	Male	N	N	N
4.85	51.1	N	80.68	137	Not present	Not present	Not present	Not present	Not present	Not present	Not present	Not present	N	N	N	N	N	Y	N	Y	N	N	Y	N	Y	Y	Y	Y	N	Y	Y	Y	Y	Visible	Visible	Visible	Closed	Whole tongue	Y	Y	Female	Y	N
1.083	31	N	55.64	90.05	Not present	Not present	Not present	Not present	Not present	Not present	Not present	Not present	N	N	N	N	N	N	N	N	N	N	N	N	Y	Y	Y	Y	N	Y	N	N	N	Visible	Visible	Not visible	Closed	Whole tongue	Y	Y	Male	N	N	Y
0.004	3.6	Y	10.52	15.6	Not present	Not present	Not present	Not present	Not present	Not present	Not present	Not present	N	N	N	N	N	N	N	N	N	N	N	N	N	N	N	N	N	N	N	N	N	Not visible	Not visible	Not visible	Closed	None	N	N	Non Diff	N	N
0.003	2.9	Y	8.2	13.1	Not present	Not present	Not present	Not present	Not present	Not present	Not present	Not present	N	N	N	N	N	N	N	N	N	N	N	N	N	N	N	N	N	N	N	N	N	Not visible	Not visible	Not visible	Closed	None	N	N	Female	N	N
1.053	28.2	N	58.23	88.8	Not present	Not present	Not present	Not present	Not present	Not present	Not present	Not present	N	N	N	N	N	N	N	N	N	N	N	N	Y	Y	Y	Y	N	Y	N	N	N	Hairsack	Hairsack	Not visible	Closed	Whole tongue	Y	Y	Male	N	N	Y
4.85	58.8	N	79.88	134	Not present	Not present	Not present	Not present	Not present	Not present	Not present	Not present	N	N	N	N	N	Y	N	Y	N	N	N	N	Y	Y	Y	Y	Y	Y	Y	Y	Y	Visible	Visible	Visible	Closed	Whole tongue	Y	Y	Female	Y	N
9.95	65.5	N	96.11	166.5	Not present	Not present	Not present	Not present	Not present	Not present	Not present	Not present	Y	Y	Y	N	Y	Y	Y	Y	N	N	Y	N	Y	Y	Y	Y	Y	Y	Y	Y	Y	Visible	Visible	Visible	Open	Whole tongue	Y	Y	Female	Y	N
9.35	61.1	N	90.57	170	Not present	Not present	Not present	Not present	Not present	Not present	Not present	Not present	Y	Y	N	N	N	Y	Y	Y	N	N	Y	N	Y	Y	Y	Y	Y	Y	Y	Y	Y	Visible	Visible	Visible	Closed	Whole tongue	Y	Y	Female	Y	N
7.05	55.7	N	84.1	147.9	Not present	Not present	Not present	Not present	Not present	Not present	Not present	Not present	N	N	N	N	N	Y	N	Y	N	N	Y	N	Y	Y	Y	Y	Y	Y	Y	Y	Y	Visible	Visible	Visible	Closed	Whole tongue	Y	Y	Male	Y	N	Y
5.75	52.4	N	84.7	137.7	Not present	Not present	Not present	Not present	Not present	Not present	Not present	Not present	N	N	N	N	N	Y	N	Y	N	N	Y	N	Y	Y	Y	Y	Y	Y	Y	Y	Y	Visible	Visible	Visible	Closed	Whole tongue	Y	Y	Female	Y	N
9.85	61.5	N	92.1	169.2	Not present	Not present	Not present	Not present	Not present	Not present	Not present	Not present	Y	Y	N	N	N	Y	Y	Y	N	N	Y	N	Y	Y	Y	Y	Y	Y	Y	Y	Y	Visible	Visible	Visible	Closed	Whole tongue	Y	Y	Male	Y	N	Y
4.45	50.7	N	78.38	142	Not present	Not present	Not present	Not present	Not present	Not present	Not present	Not present	N	N	N	N	N	Y	Y	Y	N	N	N	N	Y	Y	Y	Y	Y	N	N	N	N	Visible	Visible	Visible	Closed	Whole tongue	Y	Y	Female	Y	N
1.691	36.6	N	60.14	110.2	Not present	Not present	Not present	Not present	Not present	Not present	Not present	Not present	N	N	N	N	N	N	N	N	N	N	N	N	Y	Y	Y	Y	Y	Y	Y	Y	Y	Visible	Visible	Hairsack	Closed	Whole tongue	Y	Y	Male	N	N	Y
10.15	62	N	96.56	155.1	Not present	Not present	Not present	Not present	Not present	Not present	Not present	Not present	Y	Y	Y	N	Y	Y	Y	Y	N	N	Y	N	Y	Y	Y	Y	Y	Y	Y	Y	Y	Visible	Visible	Visible	Closed	Whole tongue	Y	Y	Female	Y	N
3.65	47.6	N	75.6	144	Not present	Not present	Not present	Not present	Not present	Not present	Not present	Not present	N	N	N	N	N	Y	N	N	N	N	N	N	Y	Y	Y	Y	Y	Y	Y	Y	Y	Visible	Visible	Visible	Closed	Whole tongue	Y	Y	Female	Y	N
4.95	51.8	N	76.14	140	Not present	Not present	Not present	Not present	Not present	Not present	Not present	Not present	N	N	N	N	N	Y	N	N	N	N	Y	N	Y	Y	Y	Y	Y	Y	Y	Y	Y	Visible	Visible	Visible	Closed	Whole tongue	Y	Y	Male	Y	N	Y
0.003	2.4	Y	6.9	8.84	Not present	Not present	Not present	Not present	Not present	Not present	Not present	Not present	N	N	N	N	N	N	N	N	N	N	N	N	N	N	N	N	N	N	N	N	N	Not visible	Not visible	Not visible	Closed	None	N	N	Non Diff	N	N
9.95	60.8	N	94.51	168	Not present	Not present	Not present	Not present	Not present	Not present	Not present	Not present	Y	Y	N	N	N	Y	N	Y	N	N	Y	N	Y	Y	Y	Y	Y	Y	Y	Y	Y	Visible	Visible	Visible	Closed	Whole tongue	Y	Y	Male	Y	N	Y
0.003	3.1	Y	8.59	13.5	Not present	Not present	Not present	Not present	Not present	Not present	Not present	Not present	N	N	N	N	N	N	N	N	N	N	N	N	N	N	N	N	N	N	N	N	N	Not visible	Not visible	Not visible	Closed	None	N	N	Non Diff	N	N
20.35	83	N	120.8	212	Not erupted	Not present	Not erupted	Not present	Not erupted	Not present	Not erupted	Not present	Y	Y	Y	Y	Y	Y	Y	Y	Y	Y	Y	N	Y	Y	Y	Y	Y	Y	Y	Y	Y	Visible	Visible	Visible	Open	Whole tongue	Y	Y	Male	Y	N	Y
1.004	30	N	56.65	93.98	Not present	Not present	Not present	Not present	Not present	Not present	Not present	Not present	N	N	N	N	N	N	N	N	N	N	N	N	Y	Y	Y	Y	Y	Y	Y	Y	Y	Visible	Visible	Not visible	Closed	Large front	Y	Y	Female	N	N
0.002	2.4	Y	7.1	14	Not present	Not present	Not present	Not present	Not present	Not present	Not present	Not present	N	N	N	N	N	N	N	N	N	N	N	N	N	N	N	N	N	N	N	N	N	Not visible	Not visible	Not visible	Closed	None	N	N	Non Diff	N	N
2.002	33.4	N	68.85	103.06	Not present	Not present	Not present	Not present	Not present	Not present	Not present	Not present	N	N	N	N	N	N	N	N	N	N	N	N	Y	Y	Y	Y	Y	Y	Y	Y	Y	Visible	Visible	Hairsack	Closed	Whole tongue	Y	Y	Male	N	N	Y
2.456	40	N	69.45	111	Not present	Not present	Not present	Not present	Not present	Not present	Not present	Not present	N	N	N	N	N	N	N	N	N	N	N	N	Y	Y	Y	Y	Y	Y	Y	Y	Y	Visible	Visible	Visible	Closed	Whole tongue	Y	Y	Male	N	N	Y
6.35	52.9	N	86.9	136.3	Not present	Not present	Not present	Not present	Not present	Not present	Not present	Not present	N	N	N	N	N	Y	N	Y	N	N	Y	N	Y	Y	Y	Y	Y	Y	Y	Y	Y	Visible	Visible	Visible	Closed	Whole tongue	Y	Y	Male	Y	N	Y
5.95	52	N	82.1	157	Not present	Not present	Not present	Not present	Not present	Not present	Not present	Not present	N	N	N	N	N	Y	N	Y	N	N	Y	N	Y	Y	Y	Y	Y	Y	Y	Y	Y	Visible	Visible	Visible	Closed	Whole tongue	Y	Y	Male	Y	N	Y
0.002	2.6	Y	7.44	11.75	Not present	Not present	Not present	Not present	Not present	Not present	Not present	Not present	N	N	N	N	N	N	N	N	N	N	N	N	N	N	N	N	N	N	N	N	N	Not visible	Not visible	Not visible	Closed	None	N	N	Non Diff	N	N
11.55	63.2	N	95.5	169	Not present	Not present	Not present	Not present	Not present	Not present	Not present	Not present	Y	Y	N	N	N	Y	Y	Y	N	N	Y	N	Y	Y	Y	Y	Y	Y	Y	Y	Y	Visible	Visible	Visible	Closed	Whole tongue	Y	Y	Male	Y	N	Y
9.65	59.6	N	93.67	156.3	Not present	Not present	Not present	Not present	Not present	Not present	Not present	Not present	Y	Y	N	N	N	Y	N	Y	N	N	Y	N	Y	Y	Y	Y	Y	Y	Y	Y	Y	Visible	Visible	Visible	Closed	Whole tongue	Y	Y	Male	Y	N	Y
7	53.5	N	93.11	148	Not present	Not present	Not present	Not present	Not present	Not present	Not present	Not present	N	N	N	N	N	Y	Y	Y	N	N	Y	N	Y	Y	Y	Y	Y	Y	Y	Y	Y	Visible	Visible	Visible	Closed	Whole tongue	Y	Y	Male	Y	N	Y
0.965	28.7	N	55.3	98.2	Not present	Not present	Not present	Not present	Not present	Not present	Not present	Not present	N	N	N	N	N	N	N	N	N	N	N	N	N	Y	Y	Y	Y	Y	Y	Y	N	Visible	Visible	Hairsack	Closed	Whole tongue	Y	Y	Female	N	N
14.55	66.7	N	103	184.2	Not present	Not present	Not present	Not present	Not present	Not present	Not present	Not present	Y	Y	Y	N	Y	Y	Y	Y	N	N	Y	N	Y	Y	Y	Y	Y	Y	Y	Y	Y	Visible	Visible	Visible	Open	Whole tongue	Y	Y	Male	Y	N	Y
15.75	71.6	N	103.2	186	Not present	Not present	Not present	Not present	Not present	Not present	Not present	Not present	Y	Y	Y	Y	Y	Y	Y	Y	N	N	Y	N	Y	Y	Y	Y	Y	Y	Y	Y	Y	Visible	Visible	Visible	Closed	Whole tongue	Y	Y	Male	Y	N	Y
0.092	13.4	N	33.24	45.08	Not present	Not present	Not present	Not present	Not present	Not present	Not present	Not present	N	N	N	N	N	N	N	N	N	N	N	N	Y	N	N	N	N	N	N	N	N	Hairsack	Not visible	Not visible	Closed	Furthest back	Y	Y	Male	N	N	N
11.55	63.7	N	100.22	173	Not present	Not present	Not present	Not present	Not present	Not present	Not present	Not present	Y	Y	Y	N	Y	Y	Y	Y	N	N	Y	N	Y	Y	Y	Y	Y	Y	Y	Y	Y	Visible	Visible	Visible	Open	Whole tongue	Y	Y	Male	Y	N	Y
7.55	60.2	N	87	151	Not present	Not present	Not present	Not present	Not present	Not present	Not present	Not present	N	N	N	N	N	Y	Y	N	N	N	Y	N	Y	Y	Y	Y	Y	Y	Y	Y	Y	Visible	Visible	Visible	Closed	Whole tongue	Y	Y	Male	Y	N	Y
0.001	2	Y	3.8	7.3	Not present	Not present	Not present	Not present	Not present	Not present	Not present	Not present	N	N	N	N	N	N	N	N	N	N	N	N	N	N	N	N	N	N	N	N	N	Not visible	Not visible	Not visible	Closed	None	N	N	Non Diff	N	N
10.35	61	N	98.7	155	Not present	Not present	Not present	Not present	Not present	Not present	Not present	Not present	Y	Y	N	N	N	Y	Y	Y	N	N	Y	N	Y	Y	Y	Y	Y	Y	Y	Y	Y	Visible	Visible	Visible	Closed	Whole tongue	Y	Y	Male	Y	N	Y
10.75	64.3	N	96.76	178	Not present	Not present	Not present	Not present	Not present	Not present	Not present	Not present	Y	Y	N	N	Y	Y	Y	Y	N	N	N	N	Y	Y	Y	Y	Y	Y	Y	Y	Y	Visible	Visible	Visible	Closed	Whole tongue	Y	Y	Male	Y	N	Y
9	60.1	N	93.48	166	Not present	Not present	Not present	Not present	Not present	Not present	Not present	Not present	Y	Y	N	N	N	Y	Y	Y	N	N	Y	N	Y	Y	Y	Y	Y	Y	Y	Y	Y	Visible	Visible	Visible	Open	Whole tongue	Y	Y	Male	Y	N	Y
18.75	74.2	N	113.7	178	Not erupted	Not present	Not present	Not present	Not erupted	Not present	Not present	Not present	Y	Y	Y	Y	Y	Y	Y	Y	Y	Y	Y	N	Y	Y	Y	Y	Y	Y	Y	Y	Y	Visible	Visible	Visible	Open	Whole tongue	Y	Y	Male	Y	N	Y
0.002	3.4	Y	10	14	Not present	Not present	Not present	Not present	Not present	Not present	Not present	Not present	N	N	N	N	N	N	N	N	N	N	N	N	N	N	N	N	N	N	N	N	N	Not visible	Not visible	Not visible	Closed	None	N	N	Non Diff	N	N
0.003	5.4	Y	3	5	Not present	Not present	Not present	Not present	Not present	Not present	Not present	Not present	N	N	N	N	N	N	N	N	N	N	N	N	N	N	N	N	N	N	N	N	N	Not visible	Not visible	Not visible	Closed	None	N	N	Non Diff	N	N	N
0.746	27.7	N	61.92	79.1	Not present	Not present	Not present	Not present	Not present	Not present	Not present	Not present	N	N	N	N	N	N	N	N	N	N	N	N	Y	Y	Y	Y	Y	Y	Y	Y	Y	Hairsack	Hairsack	Not visible	Closed	Large front	Y	Y	Female	N	N
13.05	75.4	N	97.31	173	Not present	Not present	Not present	Not present	Not present	Not present	Not present	Not present	Y	Y	Y	Y	Y	Y	Y	Y	N	N	Y	N	Y	Y	Y	Y	Y	Y	Y	Y	Y	Visible	Visible	Visible	Open	Whole tongue	Y	Y	Female	Y	N
3.55	44.2	N	76.92	122.2	Not present	Not present	Not present	Not present	Not present	Not present	Not present	Not present	N	N	N	N	N	N	N	N	N	N	N	N	Y	Y	Y	Y	Y	Y	Y	Y	Y	Visible	Visible	Hairsack	Closed	Whole tongue	Y	Y	Male	N	N	Y
36	93.5	N	132	232	Erupted	Erupted	Erupted	Not present	Erupted	Erupted	Erupted	Not present	Y	Y	Y	Y	Y	Y	Y	Y	Y	Y	Y	Y	Y	Y	Y	Y	Y	Y	Y	Y	Y	Visible	Visible	Visible	Open	Whole tongue	Y	Y	Male	Y	Y	Y
7.15	56.7	N	90.38	158	Not present	Not present	Not present	Not present	Not present	Not present	Not present	Not present	Y	Y	N	N	N	Y	N	N	N	N	Y	N	Y	Y	Y	Y	Y	Y	Y	Y	Y	Visible	Visible	Visible	Closed	Whole tongue	Y	Y	Male	Y	N	Y
21.75	78.4	N	112	198	Not erupted	Not present	Not erupted	Not present	Not erupted	Not present	Not erupted	Not present	Y	Y	Y	Y	Y	Y	Y	Y	N	Y	Y	N	Y	Y	Y	Y	Y	Y	Y	Y	Y	Visible	Visible	Visible	Open	Whole tongue	Y	Y	Female	Y	N
28.75	93.2	N	119	219	Erupted	Erupted	Not erupted	Not present	Erupted	Not erupted	Not erupted	Not present	Y	Y	Y	Y	Y	Y	Y	Y	Y	Y	Y	Y	Y	Y	Y	Y	Y	Y	Y	Y	Y	Visible	Visible	Visible	Open	Whole tongue	Y	Y	Female	Y	Y
7.85	57	N	90.8	152.2	Not present	Not present	Not present	Not present	Not present	Not present	Not present	Not present	N	N	N	N	N	Y	Y	Y	N	N	Y	N	Y	Y	Y	Y	Y	Y	Y	Y	Y	Visible	Visible	Visible	Closed	Whole tongue	Y	Y	Male	Y	N	Y
4.45	47.7	N	89.5	124.8	Not present	Not present	Not present	Not present	Not present	Not present	Not present	Not present	N	N	N	N	N	Y	N	N	N	N	Y	N	Y	Y	Y	Y	Y	Y	Y	Y	Y	Visible	Visible	Visible	Closed	Whole tongue	Y	Y	Male	Y	N	Y
0.003	3.2	Y	8.11	15	Not present	Not present	Not present	Not present	Not present	Not present	Not present	Not present	N	N	N	N	N	N	N	N	N	N	N	N	N	N	N	N	N	N	N	N	N	Not visible	Not visible	Not visible	Closed	None	N	N	Non Diff	N	N
19.05	76.8	N	106	215	Not erupted	Not present	Not present	Not present	Not erupted	Not present	Not present	Not present	Y	Y	N	N	Y	Y	Y	Y	N	N	Y	N	Y	Y	Y	Y	Y	Y	Y	Y	Y	Visible	Visible	Visible	Closed	Whole tongue	Y	Y	Male	Y	N	Y
10.15	61.2	N	111.1	171.2	Not present	Not present	Not present	Not present	Not present	Not present	Not present	Not present	Y	Y	Y	N	N	Y	Y	Y	N	N	Y	N	Y	Y	Y	Y	Y	Y	Y	Y	Y	Visible	Visible	Visible	Open	Whole tongue	Y	Y	Male	Y	N	Y
6.55	50.3	N	81.52	141	Not present	Not present	Not present	Not present	Not present	Not present	Not present	Not present	N	N	N	N	N	Y	Y	N	N	N	Y	N	Y	Y	Y	Y	Y	Y	Y	Y	Y	Visible	Visible	Visible	Closed	Whole tongue	Y	Y	Female	Y	N
20.75	86.2	N	122.2	192	Not erupted	Not erupted	Not erupted	Not present	Not erupted	Not erupted	Not erupted	Not present	Y	Y	Y	Y	Y	Y	Y	Y	Y	Y	Y	Y	Y	Y	Y	Y	Y	Y	Y	Y	Y	Visible	Visible	Visible	Open	Whole tongue	Y	Y	Male	N	N	Y
25.25	86.9	N	137	223	Erupted	Not erupted	Not erupted	Not present	Erupted	Not erupted	Not erupted	Not present	Y	Y	Y	Y	Y	Y	Y	Y	Y	Y	Y	Y	Y	Y	Y	Y	Y	Y	Y	Y	Y	Visible	Visible	Visible	Open	Whole tongue	Y	Y	Male	Y	Y	Y
19.55	78.5	N	124	193	Not erupted	Not present	Not present	Not present	Not erupted	Not present	Not present	Not present	Y	Y	Y	Y	Y	Y	Y	Y	Y	Y	Y	N	Y	Y	Y	Y	Y	Y	Y	Y	Y	Visible	Visible	Visible	Open	Whole tongue	Y	Y	Male	Y	N	Y
1.197	33.3	N	64.5	95.83	Not present	Not present	Not present	Not present	Not present	Not present	Not present	Not present	N	N	N	N	N	N	N	N	N	N	N	N	Y	Y	Y	Y	Y	Y	Y	Y	Y	Visible	Visible	Not visible	Closed	Whole tongue	Y	Y	Female	N	N
0.017	7.5	Y	16.18	23.83	Not present	Not present	Not present	Not present	Not present	Not present	Not present	Not present	N	N	N	N	N	N	N	N	N	N	N	N	N	N	N	N	N	N	N	N	N	Not visible	Not visible	Not visible	Closed	None	Y	Y	Male	N	N	N
21.5	84.3	N	152	194.3	Erupted	Not erupted	Not erupted	Not present	Erupted	Not erupted	Not erupted	Not present	Y	Y	Y	Y	Y	Y	Y	Y	Y	Y	Y	Y	Y	Y	Y	Y	Y	Y	Y	Y	Y	Visible	Visible	Visible	Open	Whole tongue	Y	Y	Female	Y	Y
41.6	101.3	N	120.1	233.1	Erupted	Erupted	Not erupted	Not present	Erupted	Erupted	Not erupted	Not present	Y	Y	Y	Y	Y	Y	Y	Y	Y	Y	Y	Y	Y	Y	Y	Y	Y	Y	Y	Y	Y	Visible	Visible	Visible	Open	Whole tongue	Y	Y	Female	Y	Y
